# Supplementary material for: Virtual Dissection: Emerging as the Gold Standard of Analyzing Living Heart Anatomy
Source: J Cardiovasc Dev Dis. 2020 Aug 12;7(3):30. doi: 10.3390/jcdd7030030 (PMC7570024; doi:10.3390/jcdd7030030)
Supplement: Supplementary file 1 [file jcdd-07-00030-s001.zip]

Archive with 2 entries (2 files):
- Video 2.wmv
- Video 1.wmv
